# Supplementary material for: Rapid detection and capture of clinical Escherichia coli strains mediated by OmpA-targeting nanobodies
Source: Commun Biol. 2025 Jul 14;8:1047. doi: 10.1038/s42003-025-08345-9 (PMC12259851; doi:10.1038/s42003-025-08345-9)
Supplement: Supplementary file 4 — Supplemental Data [file 42003_2025_8345_MOESM4_ESM.xlsx]

## Sheet: Figure2b
Cellular binding assay
Data from multiple experiments. Values of fluorescence intensity in AU
	MC1061			MC1061 ΔompA			MC1061 ΔompA_short::ompA_short			MC1061 ΔompA_short::ompA_long			Clinical strain #1			Clinical strain #2			Clinical strain #6			Clinical strain #8
Nb39									497			7044			613						7464			7504
Nb01	7598			90					7188			646	5341.93	5551	6477	5369.53			5.75816		592	6.89655		515

## Sheet: Figure4c
Flow cytometry data
after applying gating strategy as as shown in Supplementary Figure 10a and method section
Conc (nM)	E.coli MC1061	E.coli MC1061	E.coli MC1061	Clinical strain #1	Clinical strain #1	Clinical strain #1	Clinical strain #2	Clinical strain #2	Clinical strain #2	E. coli K1	E. coli K1	E. coli K1
2700	106645	86722.6	120223.8*	63499	63803.8	59694.5	35139.5	43155.6	33818	99013.7	94066.6	96042.7
900	118820*	90475.4	106711	63986.3	60915.7	60630.8	34355.3	41649.8	32849.3	98096.3	93146.8	95222.9
300	98711.1	97740.7	103603	52828	57478.2	54626.1	32618.3	43380	29010.8	89260.9	81088.6	85458.5
100	90789.7	95134.6	88574	42825.9	53100.2	52257.7	21367.5	36707.6	17536.9	52611.6	46380.5	58366.7
33	88728.7	71141.9	81487.8	35901.6	35467.6	38256.1	11329	21806.1	9882.46	26773.3	18437.9	30446.1
11	55226.1	40121.1	38707.2	16538.3	18277	22949.9	4376.85	10307.9	3708.54	10988.3	7598.87	12430.6
3.7	16806.2	11276.9	10735.1	6201.07	7017.69	11795.1	1270.71	3189.03	943.891	2676.9	1932.09	4205.73
1.2	4272.33	2395.84	2199.95	1635.65	1800.05	3959.01	247.367	746.327	162.005	603.201	450.257	1253.17
0.4	574.577	444.456	424.013	255.666	335.136	1263.94	50.8806	76.9304	58.5148	90.7445	61.7876	285.983
0.1	790.593	927.08	847.748	61.2208	31.3994	353.786	90.567	66.4039	95.864	16.3956	27.1499	65.3793
Representative plot
Conc (nM)	E.coli-MC1061-WT	Clinical-strain-1	Clinical-strain-2	K1
2700	120224	59694.5	33818	96042.7
900	106711	60630.8	32849.3	95222.9
300	103603	54626.1	29010.8	85458.5
100	88574	52257.7	17536.9	58366.7
33	81487.8	38256.1	9882.46	30446.1
11	38707.2	22949.9	3708.54	12430.6
3.7	10735.1	11795.1	943.891	4205.73
1.2	2199.95	3959.01	162.005	1253.17
0.4	424.013	1263.94	58.5148	285.983
0.1	847.748	353.786	95.864	65.3793

## Sheet: Figure 4d
Flow cytometry data
after applying gating strategy as as shown in Supplementary Figure 10a and method section
Conc (nM)	Clinical strain #2 OC1 - NaCl	Clinical strain #2 OC2 - NaCl	Clinical strain #2 OC3 - NaCl	Clinical strain #2 OC1 - Heparin	Clinical strain #2 OC2 - Heparin	Clinical strain #2 OC3 - Heparin	Clinical strain #2 OC1 - EDTA	Clinical strain #2 OC2 - EDTA	Clinical strain #2 OC3 - EDTA	Clinical strain #2 OC1 - CPD	Clinical strain #2 OC2 - CPD	Clinical strain #2 OC3 - CPD
2700	51366.7	53234.6	53266.7	64579.5	66170.3	66834.3	64645	67938.5	68941.8	71784.1	75552.1	78867.2
900	50127	51542.8	48322.8	62939.8	64378.5	65756.2	62417.1	67747	67574.9	70531.8	73316.9	77550.7
300	48355.2	48837	44772.4	62532.6	65461.2	66563.2	62209.8	67713.6	66603.2	68714.8	71408.2	73647.8
100	39996	38243.1	30552	66855.1	69346.1	74747.8	65516.7	71371.2	71412.4	68994	72590.5	72494.2
33	27576.6	23040.3	16613.1	68430.9	73169.2	74615.2	73546.1	75835.9	74682.4	69971.3	69135.4	68868.7
11	13937	10955.5	7057.96	61147.8	56738.4	54508.8	59439.6	58306.5	54662.8	48911.5	47933.5	44111
3.7	4917.91	4177.73	2460.63	25642.3	26302.2	26992	25660.7	26136.1	23363.9	20317.2	21005.1	19162.7
1.2	1079.01	878.332	909.679	7429.97	7397.15	8117.9	6720.17	7368.14	6194.45	5390.03	6011.19	4925.09
0.4	123.268	129.545	74.9375	1730.34	2191.7	1524.7	1586.26	1793.88	1376.59	1250.6	1506.53	1277.36
0.1	63.1222	74.17	87.2494	456.279	438.995	622.421	346.525	2845.26	872.435	407.031	512.26	356.06
Representative plot
Conc (nM)	CS#2-NaCl	CS#2-Heparin	CS#2-EDTA	CS#2-CPD
2700	53266.7	66834.3	68941.8	78867.2
900	48322.8	65756.2	67574.9	77550.7
300	44772.4	66563.2	66603.2	73647.8
100	30552	74747.8	71412.4	72494.2
33	16613.1	74615.2	74682.4	68868.7
11	7057.96	54508.8	54662.8	44111
3.7	2460.63	26992	23363.9	19162.7
1.2	909.679	8117.9	6194.45	4925.09
0.4	74.9375	1524.7	1376.59	1277.36
0.1	87.2494	622.421	872.435	356.06

## Sheet: Figure 4e
Flow cytometry data
after applying gating strategy as as shown in Supplementary Figure 10a and method section
MC1061 wt			MC1061 ΔompA			Clinical strain #1			Clinical strain #2			Clinical strain #6
203793	158189	156904	311.57	263.73	308.45	174914	178471	176212	19724.4	24280.2	18922.2	476.08	332.65	330.74
243663	246398	244663	347.91	321.75	33579.32*	292102	303842	293982	272332	272635	271491	3892.28*	532.72	509.06

## Sheet: Figure 5a
LPS extraction gel 0.05s exposure
2023-01-10

## Sheet: Figure 5b
Flow cytometry data
after applying gating strategy as as shown in Supplementary Figure 10a and method section
LB	LacB	BC	LB + H2O	LB + beef extract	LB + lactose	LB + peptone	BC + H2O	BC + beef extract	BC + lactose	BC + peptone
13498.8	284067	15481.6	45517.9	14949.1	116325	16101.2	25473.6	49640.9	126728	63523.7
20646.3	288993	16999.8	24941.7	17516.1	133311	11864	29234.1	25144.2	112804	55994.6
16110.4	277608	17440.2	29356.6	18933.5	131347	17766	36477.3	24978.8	119125	23132.4

## Sheet: Figure 6 Capture Assays
Figure 6c
Time (min)	MC1061 wt							MC1061 ΔompA
5	0.364162	0.193548	0.247434					0.016129	0.00232019	0.0199637
20	0.705401	0.548872	0.747676					0.0150479	0.00188324	0.0228013
60	0.894737		0.872159	0.86	1	0.89	0.93	0.0322581	0.0053286	0.0262172
120	0.965577	0.966667	0.986505					0.0372272	0.0077821	0.0377359
Figure 6d
Time (min)	MC1061 wt			MC1061 ΔompA
5	0.111111	0.354839	0.2	0.0384615	0.0277778	0.0196078
20	1	0.885057	0.53125	0	0.00990099	0
60	0.375	1	0.84375	0.0566038	0.0476191	0.010989
120	1	0.75	0.895833	0.0697674	0.0647482	0.0196078
Figure 6e
	MC1061 wt			MC1061 DKO			CS #1			CS #2			CS #6
LB	0.98	1	0.98	0	0	0.01	0.18	0.09	0.37	0.02	0.02	0.02	0.07	0.04	0
LacB	1	1	1				0.4	0.25	0.14	0.64	0.45	0.06	0.14	0.03	0
Figure 6f
	MC1061 wt			MC1061 DKO			CS #1			CS #2			CS #6
LB	1	1	1	0.16	0.06	0.03	0.45	0.34	0.04	0.15	0.02	0.02	0.17	0.05	0
LacB	1	1	1				0.85	0.74	0.73	1	0.79	0.94	0.13	0.11	0.01
Figure 6g
	CS#1 - LacB								CS#1 - LB								CS#2 - LacB								CS#2 - LB								CS#6 - LacB								CS#6 - LB
6Nb01-hcAb	1		0.63*				0.816	1			0.47				0.1078	0.831933		1	1*				0.9778	1		0.226	0.35				0.0174	0.02439*	0.018*	0.074	0.02*				0.0323	0.032258		0.059	0.09*				0.0476	0.02439
6Nb39-hcAb	0.084						0.0278	0.097744							0.0135	0.082569		0.07					0.021	0.068627		0.027					0.0164	0.043478	0.771	0.781					0.0426*	0.803922		0.766					0.0426*	1
Nb01-Nb18-LEA	1		0.46*			0.275*	0.6135	0.62406			0.05				0.2913	0.279279		0.983	0*				0.8361	0.971098		0.145	0.13				0.0217	0.030172*	0.31*	0.211	0*			0.059*	0.0099	0.003215		0.054	0.26*				0.0476	0.0625

## Sheet: S. Fig. 6
Cellular binding assay with AlexaFluor labeled Nanobodies
	MC1061		MC1061 ΔompA		clinical strain #1		clinical strain #2		clinical strain #3		clinical strain #4		clinical strain #5		clinical strain #6
Nb01	7598		90		5341.93	5551	5369.53		4973.05		5895.24		6.22407	11	5.75816
Nb02	7400		62		5643.36	5425	5357.76		5153.78		5849.23		6.75676	8	23.1696
Nb10	7004		26		4401.87	4283	3134.26		3374.19		4281.53		10.3286	13	14.1844

## Sheet: S. Fig. 10c
Flow cytometry data
after applying gating strategy as as shown in Supplementary Figure 10a and method section
Conc (nM)	CytoFlex S			Aurora
2700	95693.8	86722.6	120224	246456	253153	241248
900	98492.4	90475.4	106711	254142	258250	257362
300	94613.6	97740.7	103603	243699	242453	243505
100	79221.4	95134.6	88574	231622	225872	232450
33	87698.9	71141.9	81487.8	178463	217414	200367
11	55609.7	40121.1	38707.2	115473	138220	114278
3.7	17141	11276.9	10735.1	37175.4	53430.4	38769.1
1.2	4373.45	2395.84	2199.95	13475.1	18242.8	12338
0.4	541.17	444.456	424.013	4760.35	7954.71	7117.95
0.1	779.034	927.08	847.748	2758.44	3385.01	3422.01

## Sheet: S. Fig. 11
Supplementary Figure 11b
Cellular binding assay with AlexaFluor labeled Nanobodies
	MC1061 wt	MC1061 ompA/ompF	CS#1	CS# 2	CS#6
Nb01	7598.35	90.1961	5341.93	5369.53	6
Nb18	2741.45	4.79233	421	534	997
Supplementary Figure 11c
Flow cytometry data
after applying gating strategy as as shown in Supplementary Figure 10a and method section
Conc (nM)	E. coli MC1061			Clinical strain #1			Clinical strain #6
2700	15198.1	13656.7	14111.6	16322.9	18216.5	16500.7	12456.8	12415.2	11912.8
900	11992.1	13627.4	14958.7	16634.7	16915.8	17486.7	11770.7	12252.6	12143.6
300	11427.4	12216.8	13611.5	15896	16446.5	17872	10903.3	11202.3	11812.1
100	12079.7	13145.4	12713.8	12522.9	15521	15283	9837.24	10233.4	10817.1
33	11966.3	13427.4	13304.4	9598.31	13514.5	12924.1	9948.26	10109.4	10626.6
11	12302.7	12391.4	13070.2	5454.15	8416.02	7820.1	9181.56	9547.99	8988.99
3.7	7909.52	7533.98	8656.34	1667.02	3130.04	2680.03	6415.28	6582.73	5256.58
1.2	1978.88	1819.02	2139.66	387.767	625.349	565.301	2069.93	2354.44	1642.1
0.4	344.834	330.54	357.57	65.9794	93.2616	74.0063	472.671	527.913	359.032
0.1	10.0327	33.4643	16.8204	9.50832	8.44537	10.5996	84.1449	142.388	63.3235
Conc (nM)	MC1061 wt	Clinical strain #1	Clinical strain #6
2700	14111.6	16500.7	11912.8
900	14958.7	17486.7	12143.6
300	13611.5	17872	11812.1
100	12713.8	15283	10817.1
33	13304.4	12924.1	10626.6
11	13070.2	7820.1	8988.99
3.7	8656.34	2680.03	5256.58
1.2	2139.66	565.301	1642.1
0.4	357.57	74.0063	359.032
0.1	16.8204	10.5996	63.3235
Supplementary Figure 11d
data in S. Fig 10c and Figure 4c
representative plot
Conc (nM)	E.coli-MC1061-WT_Nb01	Clinical-strain-1_Nb01	E.coli-MC1061-WT_Nb18	Clinical-strain-1_Nb18
2700	120224	59694.5	14111.6	16500.7
900	106711	60630.8	14958.7	17486.7
300	103603	54626.1	13611.5	17872
100	88574	52257.7	12713.8	15283
33	81487.8	38256.1	13304.4	12924.1
11	38707.2	22949.9	13070.2	7820.1
3.7	10735.1	11795.1	8656.34	2680.03
1.2	2199.95	3959.01	2139.66	565.301
0.4	424.013	1263.94	357.57	74.0063
0.1	847.748	353.786	16.8204	10.5996
Supplementary Figure 11e
	Procedure 1		Procedure 2
MC1061 wt	0.294294		0.845361	0.791667
MC1061 ΔompF	0.0839695		0.140271	0.162011
CS #1			0.004739	0.005236

[truncated: 2 more sheets: S. Fig. 12, S. Fig. 13]
